# Supplementary material for: Minimal impacts on the wheat microbiome when Trichoderma gamsii T6085 is applied as a biocontrol agent to manage fusarium head blight disease
Source: Front Microbiol. 2022 Sep 23;13:972016. doi: 10.3389/fmicb.2022.972016 (PMC9539683; doi:10.3389/fmicb.2022.972016)
Supplement: Supplementary Table 1 — List of sequence variants that were significantly differentially abundant (DEseq2, adjusted p < 0.05) between samples that were untreated vs. treated with T6085. [file Table_1.xlsx]

## Sheet: Book1
Microbial group	Tissue type	Time point	Sequence	baseMean	log2FoldChange	lfcSE	stat	pvalue	padj	Kingdom	Phylum	Class	Order	Family	Genus
Bacteria	Residue	Tcr1	TACGTAGGACCCAAGCGTTATCCGGATTGACTGGGCGTAAAGAGTTGCGTAGGCGGTTTGTTAAGCGAATAGTGAAATCTTGTGGCTCAACCATAAGGCTATTATTCGAACTGGCAAACTCGAGAATGGAAGAGATATCTGGAATTCCCAGTGTAGGAGTGAAATCCGTAGATATTGGGAGGAACACCAATGGCGTAGGCAGGATATTGGTCCATTTCTGACGCTAAGGCACGAAAGCGTGGGGAGCGAACGGG	48.263	-2.88682	0.553884	-5.21196	1.86857e-07	0.000202366	D_0__Bacteria	D_1__Patescibacteria	D_2__Saccharimonadia	D_3__Saccharimonadales	D_4__uncultured bacterium	D_5__uncultured bacterium
			TACGGAGGATCCAAGCGTTATCCGGAATTACTGGGCGTAAAGAGTTGCGTAGGTGGCATAGTAAGTAGATAGTGAAAGCGTGTGGCTCAACCATACATCCATTGTCTAAACTGCTAAGCTAGAGTATGAGAGAGGTAGATGGAATTCCCAGTGTAGGAGTGAAATCCGTAGATATTGGGAGGAACACCGATGGCGTAGGCAGTCTACTGGCTCATTACTGACACTAAGGCACGAAAGCGTGGGGAGCAAACGGG	80.3548	3.70532	0.881171	4.205	2.61086e-05	0.0141378	D_0__Bacteria	D_1__Patescibacteria	D_2__Saccharimonadia	D_3__Saccharimonadales	D_4__uncultured bacterium	D_5__uncultured bacterium
	Spikes	Tsp3	TACGTAGGGTGCAAGCGTTAATCGGAATTACTGGGCGTAAAGCGTGCGCAGGCGGTTTTGTAAGTCTGACGTGAAATCCCCGGGCTCAACCTGGGAATTGCGTTGGAGACTGCAAGGCTAGAATCTGGCAGAGGGGGGTAGAATTCCACGTGTAGCAGTGAAATGCGTAGAGATGTGGAGGAACACCGATGGCGAAGGCAGCCCCCTGGGTCAAGATTGACGCTCATGCACGAAAGCGTGGGGAGCAAACAGG	20.0526	1.12559	0.328401	3.4275	0.000609177	0.031068	D_0__Bacteria	D_1__Proteobacteria	D_2__Gammaproteobacteria	D_3__Betaproteobacteriales	D_4__Burkholderiaceae	D_5__Massilia
Fungi	Residue	Tcr1	AATGCGATAAGTAGTGTGAATTGCAGAATTCAGTGAATCATCGAATCTTTGAACGCACATTGCGCCCTTCGGTATTCCGTTGGGCATGCCTGTTCGAGCGTCATTTAAACCTTCAAGCTCTGCTTGGTGTTGGGCGTTTGTTCCGCCTCCGCGCGTGGACTCGCCTCAAATCTATTGGCAGCCGGTCAGTTGGCTTTCGTGCGCAGCACATTGCGTAGCGGCTCCAGCTTGCCTCCTACCATTAAGCTACTCTACATCTTTTGACCTCGGATCAGGTAGGGATACCCGCTGAACTTAAGCATATCAATAAGCGGAGGA	349.591	5.7421	0.865282	6.63611	3.22076e-11	2.1257e-09	k__Fungi	p__Ascomycota	c__Dothideomycetes	o__Pleosporales	f__Melanommataceae	g__unidentified
			AATGCGATAAGTAGTGTGAATTGCAGAATTCAGTGAATCATCGAATCTTTGAACGCACATTGCGCCCTTTGGTATTCCTTAGGGCATGCCTGTTCGAGCGTCATTTAAACCTTCAAGCCCTGCTTGGTGTTGGGTGCCTGTCCCGCTCCCGCGCGTGGACTCACCTCAAATCCATTGGCGGCCCCCGCAAGGCCACGAGCGCAGCAGAAACGCAAACTCGTGCGCCGGACCGGGCGGCTCCCAGAAGCTACCTTCACCATTTTGACCTCGGATCAGGTAGGGATACCCGCTGAACTTAAGCATATCATAAGGCGGAGGA	206.038	-9.76554	1.92851	-5.06379	4.11012e-07	1.35634e-05	k__Fungi	p__Ascomycota	c__Dothideomycetes	o__Pleosporales	f__Sporormiaceae	g__Preussia
			ATGCGAAAAGTAGTGTGAATTGCAGAATTCAGTGAATCATCGAATCTTTGAACGCACATTGCGCCCCTTGGTATTCCATGGGGCATGCCTGTTCGAGCGTCATTTTGTACCCTCAAGCACTGCTTGGTGTTGGGCGTTTGTCCTGCAGAGGACTCGCCTGAAAGCGATTGGCGGCCAACGTAGTCGTGGCAGAGCGCAGCACAATCTCGCGTCTCTCCCCTCTGCGTCGGCGTCCATGAAGCCCACAATCTCAACGTTTGACCTCGGATCAGGTAGGGATACCCGCTGAACTTAAGCATATCAATAAGCGGAGGA	101.732	4.53646	1.20958	3.75043	0.000176529	0.00388363	k__Fungi	p__Ascomycota	c__Dothideomycetes	o__Pleosporales	f__unidentified	g__unidentified
			ATGCGATAAGTAATGCGAATTGCAGAATCCGTGAGTCATCGAATCTTTGAACGCATATTGCGCCCTCTGGTATTCCGGGGGGCATGCCTGTTCGAGCGTCATTATCACCCCTCAAGCCCGGCTTGTTGTTGGATGTGGCGGCGGCCTTTAATGGCGTACCGCCCGTCTCAAAGATAATGACGGCGTCTGTGAGGACTCCTGTACACTGAGCTTTCGGGCACGTACTAGGCTGATACTCGCAGACCCGGTCTTTAGGGCTCGCCTCGGCGGCCCAACTTTTCTAAGGTTGACCTCGGATCAGGTAGGAATACCCGCTGACT	17.4578	-5.00973	1.41739	-3.53448	0.000408583	0.00674162	k__Fungi	p__Ascomycota	c__Eurotiomycetes	o__Chaetothyriales	f__unidentified	g__unidentified
			ATGCGATAAGTAGTGTGAATTGCAGAATTCAGTGAATCATCGAATCTTTGAACGCACATTGCGCCCCTTGGTATTCCATGGGGCATGCCTGTTCGAGCGTCATTTACACCCTCAAGCTCTGCTTGGTGTTGGGCGTCTGTCCCCGCTTCGTGCGCGGACTCGCCCCAAAGGTATTGGCAGCGGTCTTGCCAGCTTCTCGCGCAGCACATTGCGCTTCTCGAGGCTCCGGCGGATCGGCGTCCATCAAGTCCACCCCACAGTTTGACCTCGGATCAGGTAGGGATACCCGCTGAACTTAAGCATAT	324.005	-5.79971	1.94728	-2.97836	0.00289792	0.0382525	k__Fungi	p__Ascomycota	c__Dothideomycetes	o__Pleosporales	f__unidentified	g__unidentified
		Tcr2	ATGCGATAAGTAATGTGAATTGCAGAATCTCGTGAATCATTGAATCTTTGAACGCACATTGCGCCCTATGGTATTCCGTAGGGCATGCCTGTCTGAGCGTCAGCTCGTCTTCTCAAGCTCTTTTGCTTGGATAACATTGGAGAAGCAATACACGGTCCATCTGGGCTCTGTGTGCTCTCCAGAAATTTATAGGCGGTACGGTTCTAGCAAACCAGACGTAATAATTCTTTATCTCGTCCTTTGTTTTGGAGCTGTTGCTTGCCTCTTAATCCACATCTTTTTTCAAGATGACCTCAGATCAGGTAGGGATACCCGCTGAGCTTAAGCATATCAATAAGCGGAGGAAAAGAAACCAACAGGGATTGCCTTAGTAACGG	26.5709	-5.53949	1.56229	-3.54576	0.000391489	0.0364085	k__Fungi	p__Ascomycota	c__Pezizomycetes	o__unidentified	f__unidentified	g__unidentified
	Spikes	Tsp1	ATGCGATAAGTAGTGTGAATTGCAGAATTCAGTGAATCATCGAATCTTTGAACGCACATTGCGCCCTTTGGTATTCCAAAGGGCATGCCTGTTCGAGCGTCATTTGTACCCTCAAGCTTTGCTTGGTGTTGGGCGTCTTGTCTCTAGCTTTGCTGGAGACTCGCCTTAAAGTAATTGGCAGCCGGCCTACTGGTTTCGGAGCGCAGCACAAGTCGCACTCTCTATCAGCAAAGGTCTAGCATCCATTAAGCCTTTTTTCAACTTTTGACCTCGGATCAGGTAGGGATACCCGCTGAACTTAAG	65.7471	-2.87239	0.907982	-3.16348	0.00155893	0.0389733	k__Fungi	p__Ascomycota	c__Dothideomycetes	o__Pleosporales	f__Pleosporaceae	g__Alternaria
		Tsp2	AATGCGATAAGTAATGTGAATTGCAGAATTCAGTGAATCATCGAATCTTTGAACGCACATTGCGCCCGCTGGTATTCCGGCGGGCATGCCTGTTCGAGCGTCATTTCAACCCTCAAGCCCCCGGGTTTGGTGTTGGGGATCGGCTCTGCCTTCTGGCGGTGCCGCCCCCGAAATACATTGGCGGTCTCGCTGCAGCCTCCATTGCGTAGTAGCTAACACCTCGCAACTGGAACGCGGCGCGGCCATGCCGTAAAACCCCAACTTCTGAATGTTGACCTCGGATCAGGTAGGAATACCCGCTGAACTTAAGCATATCAATAAGCGGAGGAAAAGAAACCAACAGGGATTGCCCTAGTAACGGC	270.775	-7.81332	1.37426	-5.68547	1.30454e-08	3.1309e-07	k__Fungi	p__Ascomycota	c__Sordariomycetes	o__Hypocreales	f__Nectriaceae	g__Fusarium
		Tsp3	AATGCGATAAGTAATGTGAATTGCAGAATTCAGTGAATCATCGAATCTTTGAACGCACATTGCGCCCGCTGGTATTCCGGCGGGCATGCCTGTTCGAGCGTCATTTCAACCCTCAAGCCCCCGGGTTTGGTGTTGGGGATCGGCTCTGCCTTCTGGCGGTGCCGCCCCCGAAATACATTGGCGGTCTCGCTGCAGCCTCCATTGCGTAGTAGCTAACACCTCGCAACTGGAACGCGGCGCGGCCATGCCGTAAAACCCCAACTTCTGAATGTTGACCTCGGATCAGGTAGGAATACCCGCTGAACTTAAGCATATCAATAAGCGGAGGAAAAGAAACCAACAGGGATTGCCCTAGTAACGGC	464.028	-3.87929	0.867428	-4.47217	7.74281e-06	0.000379398	k__Fungi	p__Ascomycota	c__Sordariomycetes	o__Hypocreales	f__Nectriaceae	g__Fusarium
Supplementary Table 1. List of sequence variants that were significantly differentially abundant (DEseq2, adjusted p < 0.05) between samples that were untreated vs. treated with T6085.
Alukumbura AS, Bigi A, Sarrocco S, Fernando WGD, Vannacci G, Mazzoncini M and Bakker MG (2022) Minimal impacts on the wheat microbiome when Trichoderma gamsii T6085 is applied as a biocontrol agent to manage fusarium head blight disease. Front. Microbiol. 13:972016. doi: 10.3389/fmicb.2022.972016
